# Supplementary material for: Zika virus differentially infects human neural progenitor cells according to their state of differentiation and dysregulates neurogenesis through the Notch pathway
Source: Emerg Microbes Infect. 2019 Jul 8;8(1):1003–16. doi: 10.1080/22221751.2019.1637283 (PMC6691766; doi:10.1080/22221751.2019.1637283)
Supplement: Supplemental Material [file TEMI_A_1637283_SM5108.zip]

Archive with 6 entries (6 files):
- Figure S1.png
- Figure S2.png
- Figure S3.png
- Figure S4.png
- Figure S5.png
- Figure S6.png
